# Supplementary material for: FANTOM5 CAGE profiles of human and mouse reprocessed for GRCh38 and GRCm38 genome assemblies
Source: Sci Data. 2017 Aug 29;4:170107. doi: 10.1038/sdata.2017.107 (PMC5574367; doi:10.1038/sdata.2017.107)
Supplement: Supplementary file 1 [file sdata2017107-isa1.zip]

Archive with 3 entries (3 files):
- i_Investigation.txt
- s_study_Kasukawa.txt
- a_assay_Kasukawa.txt
