# Supplementary material for: FANTOM5 CAGE profiles of human and mouse reprocessed for GRCh38 and GRCm38 genome assemblies
Source: Sci Data. 2017 Aug 29;4:170107. doi: 10.1038/sdata.2017.107 (PMC5574367; doi:10.1038/sdata.2017.107)
Supplement: Supplementary file 1 [file sdata2017107-isa1.zip › i_Investigation.txt]

# Investigation File generated for Scientific Data with Investigation File Authoring Tool version 0.1.0 on 13/07/2017 - This metadata file is CC0
ONTOLOGY SOURCE REFERENCE
Term Source Name	NCBITAXON	ERO	GO	OBI	BAO
Term Source File	http://data.bioontology.org/ontologies/NCBITAXON	http://data.bioontology.org/ontologies/ERO	http://data.bioontology.org/ontologies/GO	http://data.bioontology.org/ontologies/OBI	http://data.bioontology.org/ontologies/BAO
Term Source Version	2016AB	2013-08-02	releases/2014-08-30	2014-08-18	2.0
Term Source Description	National Center for Biotechnology Information (NCBI) Organismal Classification	Eagle-I Research Resource Ontology	Gene Ontology	Ontology for Biomedical Investigations	BioAssay Ontology
INVESTIGATION
Investigation Identifier
Investigation Title
Investigation Description
Investigation Submission Date
Investigation Public Release Date
INVESTIGATION PUBLICATIONS
Investigation PubMed ID
Investigation Publication DOI
Investigation Publication Author List
Investigation Publication Title
Investigation Publication Status
Investigation Publication Status Term Accession Number
Investigation Publication Status Term Source REF
INVESTIGATION CONTACTS
Investigation Person Last Name
Investigation Person Mid Initials
Investigation Person First Name
Investigation Person Address
Investigation Person Phone
Investigation Person Fax
Investigation Person Email
Investigation Person Affiliation
Investigation Person Roles
Investigation Person Roles Term Accession Number
Investigation Person Roles Term Source REF
STUDY
Study Identifier	10.1038/sdata.2017.107
Study Title	FANTOM5 CAGE profiles of human and mouse reprocessed for GRCh38 and GRCm38 genome assemblies
Study Submission Date	03/01/2017
Study Public Release Date	29/08/2017
Study Description	http://www.nature.com/articles/sdata2017107#abstract
Study File Name	s_study_Kasukawa.txt
Comment[Subject Keywords]	//;//
Comment[Manuscript Licence]	CC BY-4.0
Comment[Experimental Metadata Licence]	CC0
Comment[Supplementary Information File Name]	
Comment[Supplementary Information File Type]	x-zip-compressed
Comment[Supplementary Information File URL]	http://www.nature.com/articles/sdata2017107#supplementary-information
Comment[Data Repository]	figshare;figshare;LSDB Archive
Comment[Data Record Accession]	doi:10.6084/m9.figshare.c.3743288.v3;doi:10.6084/m9.figshare.c.3743378.v3;doi:10.18908/lsdba.nbdc01389-000.V002
Comment[Data Record URI]	https://doi.org/10.6084/m9.figshare.c.3743288.v3;https://doi.org/10.6084/m9.figshare.c.3743378.v3;http://doi.org/10.18908/lsdba.nbdc01389-000.V002
STUDY DESIGN DESCRIPTORS
Study Design Type	data integration objective	sequence data transformation objective
Study Design Type Term Accession Number	ERO:0100092	ERO:0100053
Study Design Type Term Source REF	ERO	ERO
STUDY PUBLICATIONS
Study PubMed ID	""
Study Publication DOI	doi:10.1038/nature13182
Study Publication Author List	""
Study Publication Title	""
Study Publication Status	published
Study Publication Status Term Accession Number	
Study Publication Status Term Source REF	
STUDY FACTORS
Study Factor Name
Study Factor Type
Study Factor Type Term Accession Number
Study Factor Type Term Source REF
STUDY ASSAYS
Study Assay Measurement Type	DNA-templated transcription, initiation
Study Assay Measurement Type Term Accession Number	GO:0006352
Study Assay Measurement Type Term Source REF	GO
Study Assay Technology Type	sequence analysis data transformation
Study Assay Technology Type Term Accession Number	OBI:0200187
Study Assay Technology Type Term Source REF	OBI
Study Assay Technology Platform	""
Study Assay File Name	a_assay_Kasukawa.txt
STUDY PROTOCOLS
Study Protocol Name	Realignment of CAGE reads	Conversion of the CAGE peaks genomic coordinates	Integration of newly identified CAGE peaks in the latest genome assemblies	Assignment of accession numbers to the CAGE peaks	Re-annotation of CAGE peaks with the latest gene and protein databases	Recalculation of promoter-level expression tables
Study Protocol Type	sequence alignment	information processor function	data integration objective	sequence feature annotation	sequence feature annotation	data transformation
Study Protocol Type Term Accession Number	BAO:0002231	OBI:0000392	ERO:0100092	OBI:0000905	OBI:0000905	OBI:0200000
Study Protocol Type Term Source REF	BAO	OBI	ERO	OBI	OBI	OBI
Study Protocol Description						
Study Protocol URI	""	""	""	""	""	""
Study Protocol Version						
Study Protocol Parameters Name	""	""	""	""	""	""
Study Protocol Parameters Name Term Accession Number	""	""	""	""	""	""
Study Protocol Parameters Name Term Source REF	""	""	""	""	""	""
Study Protocol Components Name	""	""	""	""	""	""
Study Protocol Components Type	""	""	""	""	""	""
Study Protocol Components Type Term Accession Number	""	""	""	""	""	""
Study Protocol Components Type Term Source REF	""	""	""	""	""	""
STUDY CONTACTS
Study Person Last Name	Abugessaisa	Noguchi	Hasegawa	Harshbarger	Kondo	Lizio	Severin	Carninci	Kawaji	Kasukawa
Study Person First Name	Imad	Shuhei	Akira	Jayson	Atsushi	Marina	Jessica	Piero	Hideya	Takeya
Study Person Mid Initials										
Study Person Email	""	""	""	""	""	""	""	""	kawaji@gsc.riken.jp	takeya.kasukawa@riken.jp
Study Person Phone										
Study Person Fax										
Study Person Address										
Study Person Affiliation	RIKEN Center for Life Science Technologies, Division of Genomic Technologies, 1-7-22 Suehiro-cho, Tsurumi-ku, Yokohama, Kanagawa 230-0045, Japan	RIKEN Center for Life Science Technologies, Division of Genomic Technologies, 1-7-22 Suehiro-cho, Tsurumi-ku, Yokohama, Kanagawa 230-0045, Japan	RIKEN Center for Life Science Technologies, Division of Genomic Technologies, 1-7-22 Suehiro-cho, Tsurumi-ku, Yokohama, Kanagawa 230-0045, Japan	RIKEN Center for Life Science Technologies, Division of Genomic Technologies, 1-7-22 Suehiro-cho, Tsurumi-ku, Yokohama, Kanagawa 230-0045, Japan	RIKEN Center for Life Science Technologies, Division of Genomic Technologies, 1-7-22 Suehiro-cho, Tsurumi-ku, Yokohama, Kanagawa 230-0045, Japan	RIKEN Center for Life Science Technologies, Division of Genomic Technologies, 1-7-22 Suehiro-cho, Tsurumi-ku, Yokohama, Kanagawa 230-0045, Japan	RIKEN Center for Life Science Technologies, Division of Genomic Technologies, 1-7-22 Suehiro-cho, Tsurumi-ku, Yokohama, Kanagawa 230-0045, Japan	RIKEN Center for Life Science Technologies, Division of Genomic Technologies, 1-7-22 Suehiro-cho, Tsurumi-ku, Yokohama, Kanagawa 230-0045, Japan	RIKEN Center for Life Science Technologies, Division of Genomic Technologies, 1-7-22 Suehiro-cho, Tsurumi-ku, Yokohama, Kanagawa 230-0045, Japan	RIKEN Center for Life Science Technologies, Division of Genomic Technologies, 1-7-22 Suehiro-cho, Tsurumi-ku, Yokohama, Kanagawa 230-0045, Japan
Study Person Roles										
Study Person Roles Term Accession Number										
Study Person Roles Term Source REF										
Comment[Study Person ORCID]	0000-0001-7458-801X					0000-0001-7337-7325				0000-0001-5085-0802
Comment[Funder]										
Comment[FundRef ID]										
Comment[Funder Term Source REF]										
Comment[Grant Identifier]										
