# Supplementary material for: FANTOM5 CAGE profiles of human and mouse reprocessed for GRCh38 and GRCm38 genome assemblies
Source: Sci Data. 2017 Aug 29;4:170107. doi: 10.1038/sdata.2017.107 (PMC5574367; doi:10.1038/sdata.2017.107)
Supplement: Supplementary file 1 [file sdata2017107-isa1.zip › s_study_Kasukawa.txt]

Source Name	Characteristics[organism]	Term Source REF	Term Accession Number	Protocol REF	Sample Name	Material Type	Term Source REF	Term Accession Number
DDBJ Sequence Read Archive	Homo sapiens	NCBITAXON	NCBITaxon:9606	Realignment of CAGE reads	DRA000991	DNA sequence data	OBI	OBI:0001573
DDBJ Sequence Read Archive	Homo sapiens	NCBITAXON	NCBITaxon:9606	Realignment of CAGE reads	DRA001026	DNA sequence data	OBI	OBI:0001573
DDBJ Sequence Read Archive	Homo sapiens	NCBITAXON	NCBITaxon:9606	Realignment of CAGE reads	DRA001027	DNA sequence data	OBI	OBI:0001573
DDBJ Sequence Read Archive	Mus musculus	NCBITAXON	NCBITaxon:10090	Realignment of CAGE reads	DRA001028	DNA sequence data	OBI	OBI:0001573
DDBJ Sequence Read Archive	Homo sapiens	NCBITAXON	NCBITaxon:9606	Realignment of CAGE reads	DRA001101	DNA sequence data	OBI	OBI:0001573
DDBJ Sequence Read Archive	Homo sapiens	NCBITAXON	NCBITaxon:9606	Realignment of CAGE reads	DRA002216	DNA sequence data	OBI	OBI:0001573
DDBJ Sequence Read Archive	Mus musculus	NCBITAXON	NCBITaxon:10090	Realignment of CAGE reads	DRA002711	DNA sequence data	OBI	OBI:0001573
DDBJ Sequence Read Archive	Homo sapiens	NCBITAXON	NCBITaxon:9606	Realignment of CAGE reads	DRA002747	DNA sequence data	OBI	OBI:0001573
DDBJ Sequence Read Archive	Mus musculus	NCBITAXON	NCBITaxon:10090	Realignment of CAGE reads	DRA002748	DNA sequence data	OBI	OBI:0001573
Re-processed CAGE peaks generated by the FANTOM5 project_hg38 v3	Homo sapiens	NCBITAXON	NCBITaxon:9606	Conversion of the CAGE peaks genomic coordinates	FANTOM5 CAGE peaks in hg19	reference genome data	ERO	ERO:0002173
Re-processed CAGE peaks generated by the FANTOM5 project_mm10 v3	Mus musculus	NCBITAXON	NCBITaxon:10090	Conversion of the CAGE peaks genomic coordinates	FANTOM5 CAGE peaks in mm9	reference genome data	ERO	ERO:0002173
