# Supplementary material for: FANTOM5 CAGE profiles of human and mouse reprocessed for GRCh38 and GRCm38 genome assemblies
Source: Sci Data. 2017 Aug 29;4:170107. doi: 10.1038/sdata.2017.107 (PMC5574367; doi:10.1038/sdata.2017.107)
Supplement: Supplementary file 1 [file sdata2017107-isa1.zip › a_assay_Kasukawa.txt]

Sample Name	Protocol REF	Assay Name	Raw Data File	Comment[Data Repository]	Comment[Data Record Accession]	Comment[Data Record URI]	Protocol REF	Protocol REF	Protocol REF	Derived Data File	Comment[Data Repository]	Comment[Data Record Accession]	Comment[Data Record URI]
FANTOM5 CAGE peaks in hg19	Integration of newly identified CAGE peaks in the latest genome assemblies	FANTOM5 CAGE peaks in hg19	doi:10.6084/m9.figshare.c.3743288.v3	figshare	doi:10.6084/m9.figshare.c.3743288.v3	https://doi.org/10.6084/m9.figshare.c.3743288.v3	Assignment of accession numbers to the CAGE peaks	Re-annotation of CAGE peaks with the latest gene and protein databases	Recalculation of promoter-level expression tables	doi:10.18908/lsdba.nbdc01389-000.V002	LSDB Archive	doi:10.18908/lsdba.nbdc01389-000.V002	http://doi.org/10.18908/lsdba.nbdc01389-000.V002
DRA000991	Integration of newly identified CAGE peaks in the latest genome assemblies	DRA000991	doi:10.6084/m9.figshare.c.3743288.v3	figshare	doi:10.6084/m9.figshare.c.3743288.v3	https://doi.org/10.6084/m9.figshare.c.3743288.v3	Assignment of accession numbers to the CAGE peaks	Re-annotation of CAGE peaks with the latest gene and protein databases	Recalculation of promoter-level expression tables	doi:10.18908/lsdba.nbdc01389-000.V002	LSDB Archive	doi:10.18908/lsdba.nbdc01389-000.V002	http://doi.org/10.18908/lsdba.nbdc01389-000.V002
DRA001026	Integration of newly identified CAGE peaks in the latest genome assemblies	DRA001026	doi:10.6084/m9.figshare.c.3743288.v3	figshare	doi:10.6084/m9.figshare.c.3743288.v3	https://doi.org/10.6084/m9.figshare.c.3743288.v3	Assignment of accession numbers to the CAGE peaks	Re-annotation of CAGE peaks with the latest gene and protein databases	Recalculation of promoter-level expression tables	doi:10.18908/lsdba.nbdc01389-000.V002	LSDB Archive	doi:10.18908/lsdba.nbdc01389-000.V002	http://doi.org/10.18908/lsdba.nbdc01389-000.V002
DRA001027	Integration of newly identified CAGE peaks in the latest genome assemblies	DRA001027	doi:10.6084/m9.figshare.c.3743288.v3	figshare	doi:10.6084/m9.figshare.c.3743288.v3	https://doi.org/10.6084/m9.figshare.c.3743288.v3	Assignment of accession numbers to the CAGE peaks	Re-annotation of CAGE peaks with the latest gene and protein databases	Recalculation of promoter-level expression tables	doi:10.18908/lsdba.nbdc01389-000.V002	LSDB Archive	doi:10.18908/lsdba.nbdc01389-000.V002	http://doi.org/10.18908/lsdba.nbdc01389-000.V002
DRA001101	Integration of newly identified CAGE peaks in the latest genome assemblies	DRA001101	doi:10.6084/m9.figshare.c.3743288.v3	figshare	doi:10.6084/m9.figshare.c.3743288.v3	https://doi.org/10.6084/m9.figshare.c.3743288.v3	Assignment of accession numbers to the CAGE peaks	Re-annotation of CAGE peaks with the latest gene and protein databases	Recalculation of promoter-level expression tables	doi:10.18908/lsdba.nbdc01389-000.V002	LSDB Archive	doi:10.18908/lsdba.nbdc01389-000.V002	http://doi.org/10.18908/lsdba.nbdc01389-000.V002
DRA002216	Integration of newly identified CAGE peaks in the latest genome assemblies	DRA002216	doi:10.6084/m9.figshare.c.3743288.v3	figshare	doi:10.6084/m9.figshare.c.3743288.v3	https://doi.org/10.6084/m9.figshare.c.3743288.v3	Assignment of accession numbers to the CAGE peaks	Re-annotation of CAGE peaks with the latest gene and protein databases	Recalculation of promoter-level expression tables	doi:10.18908/lsdba.nbdc01389-000.V002	LSDB Archive	doi:10.18908/lsdba.nbdc01389-000.V002	http://doi.org/10.18908/lsdba.nbdc01389-000.V002
DRA002747	Integration of newly identified CAGE peaks in the latest genome assemblies	DRA002747	doi:10.6084/m9.figshare.c.3743288.v3	figshare	doi:10.6084/m9.figshare.c.3743288.v3	https://doi.org/10.6084/m9.figshare.c.3743288.v3	Assignment of accession numbers to the CAGE peaks	Re-annotation of CAGE peaks with the latest gene and protein databases	Recalculation of promoter-level expression tables	doi:10.18908/lsdba.nbdc01389-000.V002	LSDB Archive	doi:10.18908/lsdba.nbdc01389-000.V002	http://doi.org/10.18908/lsdba.nbdc01389-000.V002
FANTOM5 CAGE peaks in mm9	Integration of newly identified CAGE peaks in the latest genome assemblies	FANTOM5 CAGE peaks in mm9	doi:10.6084/m9.figshare.c.3743378.v3	figshare	doi:10.6084/m9.figshare.c.3743378.v3	https://doi.org/10.6084/m9.figshare.c.3743378.v3	Assignment of accession numbers to the CAGE peaks	Re-annotation of CAGE peaks with the latest gene and protein databases	Recalculation of promoter-level expression tables	doi:10.18908/lsdba.nbdc01389-000.V002	LSDB Archive	doi:10.18908/lsdba.nbdc01389-000.V002	http://doi.org/10.18908/lsdba.nbdc01389-000.V002
DRA001028	Integration of newly identified CAGE peaks in the latest genome assemblies	DRA001028	doi:10.6084/m9.figshare.c.3743378.v3	figshare	doi:10.6084/m9.figshare.c.3743378.v3	https://doi.org/10.6084/m9.figshare.c.3743378.v3	Assignment of accession numbers to the CAGE peaks	Re-annotation of CAGE peaks with the latest gene and protein databases	Recalculation of promoter-level expression tables	doi:10.18908/lsdba.nbdc01389-000.V002	LSDB Archive	doi:10.18908/lsdba.nbdc01389-000.V002	http://doi.org/10.18908/lsdba.nbdc01389-000.V002
DRA002711	Integration of newly identified CAGE peaks in the latest genome assemblies	DRA002711	doi:10.6084/m9.figshare.c.3743378.v3	figshare	doi:10.6084/m9.figshare.c.3743378.v3	https://doi.org/10.6084/m9.figshare.c.3743378.v3	Assignment of accession numbers to the CAGE peaks	Re-annotation of CAGE peaks with the latest gene and protein databases	Recalculation of promoter-level expression tables	doi:10.18908/lsdba.nbdc01389-000.V002	LSDB Archive	doi:10.18908/lsdba.nbdc01389-000.V002	http://doi.org/10.18908/lsdba.nbdc01389-000.V002
DRA002748	Integration of newly identified CAGE peaks in the latest genome assemblies	DRA002748	doi:10.6084/m9.figshare.c.3743378.v3	figshare	doi:10.6084/m9.figshare.c.3743378.v3	https://doi.org/10.6084/m9.figshare.c.3743378.v3	Assignment of accession numbers to the CAGE peaks	Re-annotation of CAGE peaks with the latest gene and protein databases	Recalculation of promoter-level expression tables	doi:10.18908/lsdba.nbdc01389-000.V002	LSDB Archive	doi:10.18908/lsdba.nbdc01389-000.V002	http://doi.org/10.18908/lsdba.nbdc01389-000.V002
